# Supplementary material for: Noncanonical Wnt signaling plays an important role in modulating canonical Wnt-regulated stemness, proliferation and terminal differentiation of hepatic progenitors
Source: Oncotarget. 2017 Feb 23;8(16):27105–19. doi: 10.18632/oncotarget.15637 (PMC5432321; doi:10.18632/oncotarget.15637)
Supplement: Supplementary file 2 [file oncotarget-08-27105-s002.xlsx]

## Sheet: Suppl Table 1
Supplemental Table 1. List of TqPCR Primers
Gene	qPCR Primer Sequences		Accession Number
	Forward	Reverse
mouse Wnt1	TCGGCAAGATCGTCAACC	GCAGGTGCAGGACTCGAT	NM_021279.4
mouse Wnt2	TGTGGCTGAGTGGACTGC	AGGCCGATTCCCGACTAC	NM_023653.5
mouse Wnt2b	GCCGTGTCATGCTCAGAA	GGGTCACAGCTGCACACA	NM_009520.3
mouse Wnt3	GTGTGAAGCTGGGCATCC	GATTCACGGGTGGCTTTG	NM_009521.2
mouse Wnt3a	GCCTCGGAGATGGTGGTA	TTGGGTGAGGCCTCGTAG	NM_009522.2
mouse Wnt4	GAGCAGGACATCCGCAGT	CTCCACTTGCGCTGTGTG	NM_009523.2
mouse Wnt5a	TTGGCCACGTTTTTCTCC	TGGCTGCAGAGAGGCTGT	NM_009524.3
mouse Wnt5b	CCCGAGAGCGTGAGAAGA	CATTTGCAGGCGACATCA	NM_001271758.1
mouse Wnt6	CTGCTGCTGCTCTTGTGC	AGCTCGGCCTGTCTTCCT	NM_009526.3
mouse Wnt7a	TTCGGGAAGGAGCTCAAA	GCCACAGTCGCTCAGGTT	NM_009527.3
mouse Wnt7b	CGCTACGGCATCGACTTT	CTTCATGCGGTCCTCCAG	NM_001163634.1
mouse Wnt8a	CTGCAGCATCCAGACGTG	GTTGCCAGCCCTTAGCTG	NM_009290.2
mouse Wnt8b	GCGCCCAGAGTGGTATTG	TGCTGTCTCCCGGTTAGC	NM_011720.3
mouse Wnt9a	ACACTGGTGGAGGCCGTA	TCCTTGAAGCCTCGCTTG	NM_139298.2
mouse Wnt9b	AGGCAGGGTGTGTTCTCG	CTCCACGTAGCAGCACCA	NM_011719.4
mouse Wnt10a	AGGTCAGCACCCAACGAC	GACGCACACACACCTCCA	NM_009518.2
mouse Wnt10b	CTGCGGATGGAAGGGTAG	GGGACTGAGCCAGGAACA	NM_011718.2
mouse Wnt11	TGCCCAAGGACCTGGATA	TTGCACTGCCTGTCTTGG	NM_001285792.1
mouse Wnt16	TTCCCATCAGAAACACCACA	CAGGTTTTCACAGCACAGGA	NM_053116.4
mouse Fzd1	CAAGGTTTACGGGCTCATGT	GTAACAGCCGGACAGGAAAA	NM_021457
mouse Fzd2	TTAGCGGCCTGAGAGATGTT	CAGGAGAGACGGTTGAGAGC	NM_020510
mouse Fzd3	GCTCCAGGAACCTGACTTTG	GACACTCCCTGCTTTGCTTC	NM_021458
mouse Fzd4	AACCTCGGCTACAACGTGAC	TGGCACATAAACCGAACAAA	NM_008055
mouse Fzd5	AGGCATCCCGATTTTCTTTT	TGAGCGAGGGCAGAGTATTT	NM_022721
mouse Fzd6	TCCGACGCTTGAAGAAAACT	CAACCCCAGGTCCTCAAGTA	NM_008056
mouse Fzd7	ATCATCTTCCTGTCGGGTTG	AAGCACCATGAAGAGGATGG	NM_008057
mouse Fzd8	CTGTTCCGAATCCGTTCAGT	CGGTTGTGCTGCTCATAGAA	NM_008058
mouse Fzd9	TTATGGTTGCTCCCTCCTTG	CACTCCCTGCATGAGACAGA	NM_010246
mouse Fzd10	TCCTCACCCTCACTTGGTTC	GCTGCCCACATAACACACAC	NM_175284
mouse Lrp5	GGTCACCTGGACTTCGTCAT	TCCAGCGTGTAGTGTGAAGC	NM_008513.3
mouse Lrp6	ACAGAGCCCTGACATCATCC	TGATTTGCGACTGAGTTTGC	NM_008514.4
mouse Sfrp1	CCTCTCCCTTCCCTCCATAG	CGGCCAACATTTTCTGTTTT	NM_013834
mouse Sfrp2	ACGACAACGACATCATGGAA	CAGCACGGATTTCTTCAGGT	NM_009144
mouse Sfrp3	CAAGGGACACCGTCAATCTT	CGATCCTTCCACTTCTCAGC	NM_011356
mouse Sfrp4	CACCACAGCACTCAGGAGAA	ACAGACTTGCAGGGCTTGAT	NM_016687
mouse Sfrp5	TGGAGCCCAGAAGAAGAAGA	AGCAGCAGCTGTCCCTCTAC	NM_018780
mouse Dkk1	CCCATGAACTCAGGTCCATT	AATCACTTGCTTGGGCATTC	NM_010051
mouse Dkk2	CATCCTCACCCCACATATCC	GTAGGCATGGGTCTCCTTCA	NM_020265
mouse Dkk3	TGTTTGAAGGGAGAGGATGG	TTGTGTAGCCACTGCCTCAG	NM_015814
mouse Ryk	GGCCTTTGGAGTGACGCT	CCCAGCAACAGGCCATCA	NM_013649
mouse Ror2	TCCTAGGCGTCGTGACCA	TGACTTCACGGTGCGGTC	NM_013846
mouse R-spondin 1 (Rspo1)	ACCCGCAAGTGTACCGTG	GAGTGGCCCTGTTGTCCC	NM_138683
mouse R-spondin 2 (Rspo2)	GCGGAGTCCAGGAGATGC	TGTGCTGCTCTTGGGCTC	NM_172815
mouse Lgr4	CTGGGGCCGATTTGCTGA	TCTTTCCACGGCTGCCAG	NM_172671
mouse Lgr5	CACCAGCTTACCCCATGACT	CTCCTGCTCTAAGGCACCAC	NM_010195
mouse Lgr6	TGTAACGGGCTGGTGCTG	CGGGCTCCATACTCAGCG	NM_001033409
mouse Rnf43	CCCGTGTGTGCCATCTGT	AGAGGGGGCAAGTCCGAT	NM_172448
mouse Znrf3	CACCCTGTGGCCTTGGAG	TCAAGGAGCGGTGCACTG	NM_001080924
mouse Wntless/Evi/Gpr177	GGGGTCGCAGAAATGGCT	GGAGCGATCAAGCCTCCC	NM_026582
mouse Porcupine (Porcn)	TTGGGTCGTGCTGCTGAG	GCCATGTCACGGTGTCCA	NM_016913
mouse Notum	GCTGGACTTCACGGCAGT	ACCGACGTGTTCAGCAGG	NM_175263
mouse Wif1	TGCACCACCAGCGAGAAG	CCTGATGGGCGTCGATCC	NM_011915
mouse Sclerostin (Sost)	TAGCCCCGTGCCTCATCT	GGGATGGTGGGGAGGTCT	NM_024449
mouse Hnf4α	CTCTGTGGCCAACCCTGG	AGGGCCCCGTGATGTTTG	NM_008261
mouse Maob monoamine oxidase B	TCCCTCCCGGCATCTTGA	TCTCTCCCCAGCCTCCAC	NM_172778
mouse Mgst1 microsomal GST1	CAGAAGACTGCGCTGGCT	AGGGAGTACAGGAGGCCG	NM_019946
mouse c-Met	CACGGCAGAAACCCCCAT	TGCTGCAGTCCCGACAAG	NM_008591
mouse Axin2	CTCCCCACCTTGAATGAAGA	ACTGGGTCGCTTCTCTTGAA	NM_015732
mouse Cyp1a2	CCAGTCAGCCAGGTGGTG	CTCTTGAGGGCCGGGTTG	NM_009993
mouse Cyp2a5	TCGCCGAATTGTGGTGCT	CAGCGTGGCGATGGAGAA	NM_007812
mouse Cyp3a11	GCAGAAGCACCGAGTGGA	CAGGGTGAGTGGCCAAGG	NM_007818
mouse Afp	TCCAAAGCATTGCACGAA	GCTTCCGGAACAAACTGG	NM_007423.4
mouse Alb	TGTCTTCCTGGGCACGTT	GCTTCAGCGCAGCACTTT	NM_009654.4
mouse E-Cadherin (Cdh1)	ACGAGGGCAGTGGTTCTG	CATGTCCGCCAGCTTCTT	NM_009864
mouse Keratin 18 (Ck18)	CTGGGCTCTGTGCGAACT	ACAGAGCCACCCCAGACA	NM_010664
mouse Oct-4	TGGATCCTCGAACCTGGCTA	CTCAGGCTGCAAAGTCTCCA	NM_013633.3
mouse Sox17	AGGGCCAGAAGCAGTGTTAC	GAGCAAGTCCCTCAAGGCAT	NM_011441.4
mouse Gata6	GAACGTACCACCACCACCAT	GGTCCTCCAACAGGTCTGTG	NM_010258.3
mouse Foxa2	CCAACAAGATGCTGACGCTG	TTCTCGAACATGTTGCCCGA	NM_010446.2
mouse Hnf-1β	CTGTGCACAGCAACAAGGAC	ACTTGGCATCTTGGGAGAGC	NM_009330
mouse Gapdh	ACCCAGAAGACTGTGGATGG	CACATTGGGGGTAGGAACAC	NM_008084
